# Supplementary material for: Mechanistic Insights into Biological Activities of Polyphenolic Compounds from Rosemary Obtained by Inverse Molecular Docking
Source: Foods. 2021 Dec 28;11(1):67. doi: 10.3390/foods11010067 (PMC8750736; doi:10.3390/foods11010067)
Supplement: Supplementary file 1 [file foods-11-00067-s001.zip]

Archive with 2 entries (2 files):
- SI.pdf
- swissadme_output.xlsx
