# Supplementary material for: Mechanistic Insights into Biological Activities of Polyphenolic Compounds from Rosemary Obtained by Inverse Molecular Docking
Source: Foods. 2021 Dec 28;11(1):67. doi: 10.3390/foods11010067 (PMC8750736; doi:10.3390/foods11010067)
Supplement: Supplementary file 1 [file foods-11-00067-s001.zip › swissadme_output.xlsx]

## Sheet: swissadme
Molecule	SMILES	Formula	MW	#Heavy atoms	#Aromatic heavy atoms	Fraction Csp3	#Rotatable bonds	#H-bond acceptors	#H-bond donors	MR	TPSA	iLOGP	XLOGP3	WLOGP	MLOGP	Silicos-IT Log P	Consensus Log P	ESOL Log S	ESOL Solubility (mg/ml)	ESOL Solubility (mol/l)	ESOL Class	Ali Log S	Ali Solubility (mg/ml)	Ali Solubility (mol/l)	Ali Class	Silicos-IT LogSw	Silicos-IT Solubility (mg/ml)	Silicos-IT Solubility (mol/l)	Silicos-IT class	GI absorption	BBB permeant	Pgp substrate	CYP1A2 inhibitor	CYP2C19 inhibitor	CYP2C9 inhibitor	CYP2D6 inhibitor	CYP3A4 inhibitor	log Kp (cm/s)	Lipinski #violations	Ghose #violations	Veber #violations	Egan #violations	Muegge #violations	Bioavailability Score	PAINS #alerts	Brenk #alerts	Leadlikeness #violations	Synthetic Accessibility
Carnosic acid	OC(=O)C12CCCC(C2CCc2c1c(O)c(c(c2)C(C)C)O)(C)C	C20H28O4	332.43	24	6	0.65	2	4	3	95.43	77.76	2.93	4.89	4.32	3.25	3.95	3.87	-5.03	3.07e-03	9.23e-06	Moderately soluble	-6.26	1.83e-04	5.51e-07	Poorly soluble	-4.16	2.33e-02	7.00e-05	Moderately soluble	High	No	No	No	No	Yes	No	No	-4.86	0	0	0	0	0	0.56	1	1	1	3.81
Carnosol	O=C1O[C@H]2C[C@@H]3[C@]1(CCCC3(C)C)c1c2cc(c(c1O)O)C(C)C	C20H26O4	330.42	24	6	0.65	1	4	2	92.83	66.76	2.93	4.38	3.96	3.25	4.05	3.72	-4.77	5.65e-03	1.71e-05	Moderately soluble	-5.50	1.05e-03	3.17e-06	Moderately soluble	-4.45	1.16e-02	3.52e-05	Moderately soluble	High	Yes	Yes	No	No	Yes	No	No	-5.21	0	0	0	0	0	0.55	1	1	1	4.88
Rosmanol	O=C1OC2C3C1(CCCC3(C)C)c1c(C2O)cc(c(c1O)O)C(C)C	C20H26O5	346.42	25	6	0.65	1	5	3	93.99	86.99	2.50	3.41	2.93	2.42	3.16	2.88	-4.25	1.96e-02	5.65e-05	Moderately soluble	-4.92	4.20e-03	1.21e-05	Moderately soluble	-3.64	7.97e-02	2.30e-04	Soluble	High	No	Yes	No	No	No	Yes	No	-5.99	0	0	0	0	0	0.55	1	1	0	5.07
Rosmarinic acid	O=C(OC(C(=O)O)Cc1ccc(c(c1)O)O)/C=C/c1ccc(c(c1)O)O	C18H16O8	360.31	26	12	0.11	7	8	5	91.40	144.52	1.17	2.36	1.65	0.90	1.50	1.52	-3.44	1.31e-01	3.63e-04	Soluble	-5.04	3.32e-03	9.22e-06	Moderately soluble	-2.17	2.41e+00	6.70e-03	Soluble	Low	No	No	No	No	No	No	No	-6.82	0	0	1	1	0	0.56	1	2	1	3.38
